# Supplementary material for: A systematic review and meta-analysis on the epidemiology of work-related musculoskeletal disorders among nurses in Ethiopia
Source: PLoS One. 2026 Jul 22;21(7):e0354484. doi: 10.1371/journal.pone.0354484 (PMC13390853; doi:10.1371/journal.pone.0354484)
Supplement: S1 Data — (XLSX) [file pone.0354484.s004.xlsx]

## Sheet: overall
author	publicationyear	prev
Nemera et al.	2024	73.8
Banga et al.	2024	61.9
Regassa et al.	2018	60.8
Yitayeh et al.	2015	57.1
Yizengaw et al.	2021	72.9
Mijena et al.	2020	38.1
Getie et al.	2021	43.7
Tamir Tsehay et al	2023	51.8
Negash et al.	2022	52.81
Mekonnen	2019	63.6
Belay et al.	2016	45.8
Sikiru and Shmaila.	2009	60
Yehualaw	2017	82.9
Gashawbeza and Ezo	2022	54.6
Kore et al.	2021	67.2
Tefera et al.	2021	76

## Sheet: beingfemale
author	publicationyear	lci	uci	OR
Banga et al.	2024	1.07	3.08	1.82
Yehualaw.	2017	1	4.1	1.96
Tefera et al.	2021	1.4	5.08	2.67
Mijena et al.	2020	0.37	2.71	1.01
Tamir Tsehay et al.	2023	0.73	1.97	1.2
Yitayeh et al.	2015	0.45	1.22	0.74

## Sheet: mal-position
author	publicationyear	lci	uci	OR
Regassa et al.	2018	2.2	42.6	9.7
Mijena et al.	2020	1.1	13.9	3.93
Getie et al.	2021	0.49	2.16	1.03
Tamir Tsehay et al.	2023	0.49	1.55	0.87

## Sheet: same position or static posture
author	publicationyear	lci	uci	OR
Getie et al.	2021	0.81	3.69	1.73
Tamir Tsehay et al.	2023	0.68	2.02	1.17
Nemera et al.	2024	0.43	1.2	0.92
Regassa et al.	2018	1.3	28.7	6.1

## Sheet: prolonged standing
author	publicationyear	lci	uci	OR
Getie et al.	2021	0.49	2.16	1.03
Tamir Tsehay et al.	2023	3.2	10.3	5.72
Belay et al.	2016	0.49	1.58	0.86

## Sheet: Experience
author	publicationyear	lci	uci	OR
Banga et al.	2024	0.61	2.16	1.15
Mijena et al.	2020	1.29	7.6	3.13
Belay et al.	2016	0.89	2.72	1.55

## Sheet: Night shift
author	publicationyear	lci	uci	OR
Getie et al.	2021	1.09	3.82	2.05
Tamir Tsehay et al.	2023	0.79	2.55	1.41
Belay et al.	2016	0.56	1.61	0.95

## Sheet: hour per week (40-47)
author	publicationyear	lci	uci	OR
Getie et al.	2021	0.85	5.35	2.13
Tamir Tsehay et al.	2023	0.63	4.65	1.7

## Sheet: hour per week (greater equal 48
author	publicationyear	lci	uci	OR
Getie et al.	2021	0.61	2.11	1.14
Tamir Tsehay et al.	2023	1.27	6	2.69

## Sheet: sleep disturbance
author	publicationyear	lci	uci	OR
Banga et al.	2024	0.94	2.87	1.64
Mijena et al.	2020	0.31	2.23	0.84
Belay et al.	2016	4.11	13.3	7.39

[truncated: 7 more sheets: bending or twisting back, not getting assisstance, Job stress, Job satisfaction, Age (30-39), Age greater than or eaqual 40, cigaret smoking]
